# Supplementary material for: Shear-Viscosity-Dependent Effect of a Gum-Based Thickening Product on the Safety of Swallowing in Older Patients with Severe Oropharyngeal Dysphagia
Source: Nutrients. 2023 Jul 24;15(14):3279. doi: 10.3390/nu15143279 (PMC10384341; doi:10.3390/nu15143279)
Supplement: Supplementary file 1 [file nutrients-15-03279-s001.zip]

Archive with 1 entries (1 files):
- nutrients-2478172-supplementary.pdf
